# Supplementary material for: The Geomagnetic Field (GMF) Is Required for Lima Bean Photosynthesis and Reactive Oxygen Species Production
Source: Int J Mol Sci. 2023 Feb 2;24(3):2896. doi: 10.3390/ijms24032896 (PMC9917513; doi:10.3390/ijms24032896)
Supplement: Supplementary file 1 [file ijms-24-02896-s001.zip]

Archive with 6 entries (6 files):
- Supplementary Figure S1.pdf
- Supplementary Figure S2.pdf
- Supplementary Figure S3.pdf
- Supplementary Figure S4.pdf
- Supplementary Table S1.pdf
- Supplementary Table S2.pdf
